# Supplementary material for: Distinctive origin and evolution of endemic thistle of Korean volcanic island: Structural organization and phylogenetic relationships with complete chloroplast genome
Source: PLoS One. 2023 Mar 13;18(3):e0277471. doi: 10.1371/journal.pone.0277471 (PMC10010555; doi:10.1371/journal.pone.0277471)
Supplement: S1 Table — (XLSX) [file pone.0277471.s004.xlsx]

## Sheet: Sheet1
	S1. Table. The list of sequences used in phylogenetic analysis.
	Species	Accession Number	sequence type
	Atractylodes chinensis	NC_037484.1	chloroplast
	Atractylodes lancea	NC_037483.1	chloroplast
	Atractylodes macrocephala	MN661162.1	chloroplast
	Cirsium arvense	NC_036965.1	chloroplast
	Cirsium eriophorum	NC_036966.1	chloroplast
	Cirsium japonicum	MH778960.1	chloroplast
	Cirsium rhinoceros	NC_044423.1	chloroplast
	Cirsium vulgare	NC_036967.1	chloroplast
	Cirsium japonicum.var spinosissimum	NC_050046.1	chloroplast
	Cynara baetica	KP842706.1	chloroplast
	Cynara cornigera	KP842707.1	chloroplast
	Cynara humilis	KP299292.1	chloroplast
	Synurus deltoides	NC_046830.1	chloroplast
	Silybum marianum	NC_028027.1	chloroplast
	Cirsium setosum	MN432154.1	chloroplast
	Cirsium shansiense	MN871982.1	chloroplast
	Cynara cardunculus.var Avorio	KP842704.1	chloroplast
	Dolomiaea denticulata	MT128669.1	chloroplast
	Dolomiaea edulis	MT128670.1	chloroplast
	Gerera jamesonii	NC_046760.1	chloroplast
	Cirsium nipponicum	KC589829.1	rbcL
	Cirsium arvense	JX848406.1	rbcL
	Cirsium undulatum	JX848407.1	rbcL
	Cirsium tanakae	KC589833.1	rbcL
	Cirsium arvens	MN601440.1	rbcL
	Cirsium vulgar	MN601441.1	rbcL
