# Supplementary material for: Distinctive origin and evolution of endemic thistle of Korean volcanic island: Structural organization and phylogenetic relationships with complete chloroplast genome
Source: PLoS One. 2023 Mar 13;18(3):e0277471. doi: 10.1371/journal.pone.0277471 (PMC10010555; doi:10.1371/journal.pone.0277471)
Supplement: S2 Table — Ins and Del mean insertion and deletion respectively. (XLSX) [file pone.0277471.s005.xlsx]

## Sheet: Sheet1
	S2 Table. Result of multiple sequence alignment in IR regions based on C. nipponicum.
	C. nipponicum	89513-89525	89974-89983	101927-101933	106985-106986
		ycf2	ycf2	trnI-GAU	intergenic, rrn5S-trnR-ACG
	C. arvense		90329-90330		107311-107312
			Del: ycf2		Ins: intergenic, rrn5S-trnR-ACG
	C. eriophorum	89496-89497:Del		101897-101898	106949-106950:Del
		Del: ycf2		Del: trnI-GAU	Del: intergenic: rrn5S-trnR-ACG
	C. vulgare				107106-107107:Del
					Del: intergenic, rrn5S-trnR-ACG
	C. rhinoceros		90020-90028
			Ins: ycf2
	C. japponicum
	Ins and Del mean Insertion and Deletion respectivly.
