# Supplementary material for: Distinctive origin and evolution of endemic thistle of Korean volcanic island: Structural organization and phylogenetic relationships with complete chloroplast genome
Source: PLoS One. 2023 Mar 13;18(3):e0277471. doi: 10.1371/journal.pone.0277471 (PMC10010555; doi:10.1371/journal.pone.0277471)
Supplement: S3 Table — (XLSX) [file pone.0277471.s006.xlsx]

## Sheet: Sheet1
	S3 Table. Codon frequency of all protein coding genes in chloroplast genome of C. nipponicum.
	Amino acid	Codon	Frequency	Amino acid	Codon	Frequency	Amino acid	Codon	Frequency	Amino acid	Codon	Frequency
	Phe	UUU	3.72	Ser	UCU	2.22	Tyr	UAU	3.07	Cys	UGU	0.81
		UUC	2.04		UCC	1.19		UAC	0.74		UGC	0.31
	Leu	UUA	3.21		UCA	1.57	Stop	UAA	0.19	Stop	UGA	0.06
		UUG	2.21		UCG	0.65		UAG	0.08	Trp	UGG	1.74
		CUU	2.29	Pro	CCU	1.56	His	CAU	1.79	Arg	CGU	1.32
		CUC	0.74		CCC	0.76		CAC	0.56		CGC	0.39
		CUA	1.47		CCA	1.25	Gln	CAA	2.65		CGA	1.33
		CUG	0.71		CCG	0.62		CAG	0.86		CGG	0.47
	Ile	AUU	4.12	Thr	ACU	2	Asn	AAU	3.78	Ser	AGU	1.54
		AUC	1.71		ACC	0.93		AAC	1.06		AGC	0.48
		AUA	2.66		ACA	1.56	Lys	AAA	3.95	Arg	AGA	1.92
	Met	AUG	2.37		ACG	0.5		AAG	1.39		AGG	0.65
	Val	GUU	1.94	Ala	GCU	2.4	Asp	GAU	3.19	Gly	GGU	2.2
		GUC	0.71		GCC	0.85		GAC	0.83		GGC	0.77
		GUA	2.06		GCA	1.54	Glu	GAA	3.75		GGA	2.68
		GUG	0.73		GCG	0.6		GAG	1.39		GGG	1.17
