# Supplementary material for: Distinctive origin and evolution of endemic thistle of Korean volcanic island: Structural organization and phylogenetic relationships with complete chloroplast genome
Source: PLoS One. 2023 Mar 13;18(3):e0277471. doi: 10.1371/journal.pone.0277471 (PMC10010555; doi:10.1371/journal.pone.0277471)
Supplement: S4 Table — F, P, R mean the direction of repeats, forward, palindromic, reverse respectively. (XLSX) [file pone.0277471.s007.xlsx]

## Sheet: Sheet1
	S4 Table. List of disperse repeats in C. nipponicum.
	start position	end position	direction	region	start postion	end postion	direction	region
	1956	1987	F	trnK-UUU	1960	1991	F	trnK-UUU
	1956	1985	R	trnK-UUU	46062	46033	R	trnT-UGC - trnL-UAA
	1965	1994	R	trnK-UUU	1965	1936	R	trnK-UUU
	1968	1997	F	trnK-UUU	1969	1998	F	trnK-UUU
	8449	8480	F	psbI - trnS-GCU	34486	34517	F	psbC - trnS-UGA
	8451	8480	P	psbI - trnS-GCU	44465	44436	P	trnS-GGA
	11581	11619	F	trnE-UUC - rpoB	30335	30373	F	trnG-UCC
	29387	29432	F	trnR-UCU - trnG-UCC	29450	29495	F	trnR-UCU - trnG-UCC
	29387	29424	F	trnR-UCU - trnG-UCC	29432	29469	F	trnR-UCU - trnG-UCC
	29394	29424	F	trnR-UCU - trnG-UCC	29421	29451	F	trnR-UCU - trnG-UCC
	29396	29432	F	trnR-UCU - trnG-UCC	29459	29495	F	trnR-UCU - trnG-UCC
	29396	29425	F	trnR-UCU - trnG-UCC	29441	29470	F	trnR-UCU - trnG-UCC
	29421	29451	F	trnR-UCU - trnG-UCC	29457	29487	F	trnR-UCU - trnG-UCC
	29423	29467	F	trnR-UCU - trnG-UCC	29441	29485	F	trnR-UCU - trnG-UCC
	34488	34517	P	psbC - trnS-UGA	44465	44436	P	trnS-GGA
	42709	42750	F	ycf3	119091	119132	F	ndhA
	42710	42750	F	ycf3	97548	97588	F	rsp12
	42710	42750	P	ycf3	138500	138460	P	ycf15-rps7
	42713	42742	P	ycf3	75016	74987	P	petB
	42715	42749	F	ycf3	94505	94539	F	ndhB
	42715	42749	P	ycf3	141549	141515	P	ndhB
	46064	46099	P	trnT-UGU - trnL-UAA	46064	46029	P	trnT-UGC - trnL-UAA
	56002	56032	F	rbcL	56027	56057	F	rbcL - accD
	63049	63083	P	petA - psbJ	63049	63015	P	petA - psbJ
	73669	73716	P	psbT - pbf1	73669	73622	P	psbT - pbf1
	75016	75045	P	petB	119095	119066	P	ndhA
	90756	90813	F	ycf2	90774	90831	F	ycf2
	90756	90813	P	ycf2	145257	145200	P	ycf2
	90774	90831	P	ycf2	145275	145218	P	ycf2
	90781	90813	F	ycf2	90799	90831	F	ycf2
	90781	90813	P	ycf2	145257	145225	P	ycf2
	90799	90831	P	ycf2	145275	145243	P	ycf2
	94505	94539	F	ndhB	119097	119131	F	ndhA
	97548	97588	F	rps12 - rps12	119092	119132	F	ndhA
	97904	97934	F	rps12	111657	111687	F	ndhF - rpl32
	106625	106654	F	rrn4.5S - rrn5S	106657	106686	F	rrn4.5S - rrn5S
	106625	106654	P	rrn4.5S - rrn5S	129402	129373	P	rrn5S - rrn4.5S
	106657	106686	P	rrn4.5S - rrn5S	129434	129405	P	rrn5S - rrn4.5S
	111657	111687	P	ndhF - rpl32	138154	138124	P	ycf15 - rps7
	119092	119132	P	ndhA	138500	138460	P	ycf15 - rps7
	119097	119131	P	ndhA	141549	141515	P	ndhB
	122604	122634	P	rps15 - ycf1	125016	124986	P	ycf1
	123523	123554	F	ycf1	123553	123584	F	ycf1
	126547	126586	F	ycf1	126592	126631	F	ycf1
	126558	126592	F	ycf1	126603	126637	F	ycf1
	127022	127073	F	ycf1	127067	127118	F	ycf1
	129402	129431	F	rrn5S - rrn4.5S	129434	129463	F	rrn5S - rrn4.5S
	145257	145314	F	ycf2	145275	145332	F	ycf2
	145283	145314	F	ycf2	145301	145332	F	ycf2
	F, P, R mean the direction of repeats, forward, palindromic, reverse respectively.
