# Supplementary material for: Distinctive origin and evolution of endemic thistle of Korean volcanic island: Structural organization and phylogenetic relationships with complete chloroplast genome
Source: PLoS One. 2023 Mar 13;18(3):e0277471. doi: 10.1371/journal.pone.0277471 (PMC10010555; doi:10.1371/journal.pone.0277471)
Supplement: S5 Table — (XLSX) [file pone.0277471.s008.xlsx]

## Sheet: Sheet1
	S5 Table. The list of simple sequence repeats in C. nipponicum.
	start postion	end position	length (bp)	sequences	Region 1	Region 2
	1957	1968	11	(ATAA)3	trnK-UUU	LSC
	1969	1992	23	(T)24	trnK-UUU	LSC
	9354	9364	10	(A)11	trnC-GCA - petN	LSC
	12988	12997	9	(A)10	rpoB	LSC
	18035	18044	9	(A)10	rpoC1 - exon	LSC
	18258	18267	9	(TA)5	rpoC1	LSC
	19254	19263	9	(AT)5	rpoC2	LSC
	25645	25654	9	(T)10	atpI - atpH	LSC
	26203	26212	9	(AT)5	atpH - atpF	LSC
	27578	27588	10	(T)11	atpF - atpA	LSC
	30666	30677	11	(TAA)4	trnT-GGU - psbD	LSC
	34134	34145	11	(TTC)4	psbC	LSC
	34335	34346	11	(T)12	psbC - trnS-UGA	LSC
	45696	45706	10	(T)11	rps4 - trnT-UGU	LSC
	46035	46048	13	(T)14	trnT-UGU - trnL-UAA	LSC
	46066	46080	14	(T)15	trnT-UGU - trnL-UAA	LSC
	54231	54240	9	(T)10	atpB - rbcL	LSC
	54374	54384	10	(A)11	atpB - rbcL	LSC
	58499	58510	11	(AAT)4	accD - psaI	LSC
	58836	58845	9	(T)10	psaI - ycf4	LSC
	62710	62719	9	(T)10	petA - psbJ	LSC
	64544	64557	13	(T)14	psbE - petL	LSC
	64967	64981	14	(A)15	psbE - petL	LSC
	67297	67308	11	(TA)6	rpl33 - rps18	LSC
	67353	67364	11	(TATT)3	rpl33 - rps18	LSC
	68578	68587	9	(A)10	rpl20 - rps12	LSC
	70920	70929	9	(T)10	clpP	LSC
	73443	73453	10	(T)11	psbB - psbT	LSC
	77251	77260	9	(A)10	petD - rpoA	LSC
	77494	77503	9	(T)10	rpoA	LSC
	79926	79938	12	(T)13	rps8 - rpl14	LSC
	81695	81706	11	(TTTC)3	rpl16	LSC
	106986	106997	11	(A)12	rrn5S - trnR-ACG	IR
	111658	111669	11	(TTTA)3	ndhF - rpl32	SSC
	119459	119470	11	(AGAA)3	ndhA	SSC
	119478	119489	11	(AGAA)3	ndhA	SSC
	119532	119541	9	(T)10	ndhA	SSC
	119887	119898	11	(AATC)3	ndhA	SSC
	123949	123959	10	(T)11	ycf1	SSC
	124323	124334	11	(GATT)3	ycf1	SSC
	127006	127017	11	(CAAA)3	ycf1	SSC
	127160	127171	11	(TTC)4	ycf1	SSC
	129093	129104	11	(T)12	trnR-ACG - rrn5S	IR
