# Supplementary material for: Distinctive origin and evolution of endemic thistle of Korean volcanic island: Structural organization and phylogenetic relationships with complete chloroplast genome
Source: PLoS One. 2023 Mar 13;18(3):e0277471. doi: 10.1371/journal.pone.0277471 (PMC10010555; doi:10.1371/journal.pone.0277471)
Supplement: S6 Table — (XLSX) [file pone.0277471.s009.xlsx]

## Sheet: Sheet1
	S6 Table. Highly variable regions detected in C. nipponicum.
	Window	region	Pi
	11308-12051	trnD-GUC	0.00844
	11508-12262	trnY-GUA - rpoB	0.01122
	11708-12463	trnE-UUC - rpoB	0.00956
	34238-34840	psbC - psbZ	0.00767
	34438-35042	psbC - psbZ	0.011
	44079-44695	ycf3 - rps4	0.01222
	44285-44895	ycf3 - rps4	0.01056
	44492-45095	ycf3 - rps4	0.01056
	45903-46533	rps4 - trnL-UAA	0.008
	49965-50581	ndhC - trnV-UAC	0.008
	50165-50781	ndhC - trnV-UAC	0.009
	50381-50981	ndhC - trnV-UAC	0.00867
	110195-110794	ndhF	0.01178
	110395-110994	ndhF	0.01256
	110595-111194	ndhF	0.01367
	110795-111394	ndhF	0.00989
	124027-124634	ycf1	0.00867
