# Supplementary material for: Distinctive origin and evolution of endemic thistle of Korean volcanic island: Structural organization and phylogenetic relationships with complete chloroplast genome
Source: PLoS One. 2023 Mar 13;18(3):e0277471. doi: 10.1371/journal.pone.0277471 (PMC10010555; doi:10.1371/journal.pone.0277471)
Supplement: S7 Table — (XLSX) [file pone.0277471.s010.xlsx]

## Sheet: Sheet1
	S7 Table. C. nipponicum specific variable regions.
	position	Align sequence	Variation	gene
	8812	G	T	trnS-GCU - trnC-GCA
	21160	A	T	rpoC2
	30476-30477	CTTCTTATATAAGAAGTAGGTATATAT	Deletion	trnG-UCC - trnT-GGU
	39429	C	T	psaA
	42022	T	C	ycf3
	43863	G	C	ycf3 - trnS-GGA
	53261	G	A	atpB
	56350	G	C	rbcL - accD
	56964-56965	TTATCTGAA	Deletion	accD
	58313	T	G	accD - psaI
	58990	G	A	psaI - ycf4
	60364	G	C	ycf4 - cemA
	78817	T	A	rpoA - rps11
	81758	C	T	rpl16
	115390	T	G	ndhH
	116104	G	C	ndhA
	121387	T	C	ndhD
	121942	T	G	ccsA
	124862	C	A	ndhF - rpl32
	126162	A	G	ndhF
